# Supplementary material for: Identification of seipin-linked factors that act as determinants of a lipid droplet subpopulation
Source: J Cell Biol. 2018 Jan 2;217(1):269–82. doi: 10.1083/jcb.201704122 (PMC5748981; doi:10.1083/jcb.201704122)
Supplement: Tables S1-S3 (Excel) [file JCB_201704122_TablesS1-S3.zip]

Archive with 3 entries (3 files):
- JCB_201704122_TableS1.xlsx
- JCB_201704122_TableS2.xlsx
- JCB_201704122_TableS3.xlsx
