# Supplementary material for: Identification of seipin-linked factors that act as determinants of a lipid droplet subpopulation
Source: J Cell Biol. 2018 Jan 2;217(1):269–82. doi: 10.1083/jcb.201704122 (PMC5748981; doi:10.1083/jcb.201704122)
Supplement: Tables S1-S3 (Excel) [file JCB_201704122_TablesS1-S3.zip › JCB_201704122_TableS2.xlsx]

## Sheet: Yeast strains
Strains used in this study
Name	Genotype	Source (Reference)	Number
BY4741	his3Δ1 leu2Δ0 met15Δ0 ura3Δ0	(Baker Brachmann et al., 1998)	701
YMS721	his3Δ1 leu2Δ0 met15Δ0 ura3Δ0 can1Δ::STE2pr-spHIS5 lyp1Δ::STE3pr-LEU2	(Breslow et al., 2008)	721
Erg6-Cherry::NAT/ Pdr16-GFP::KAN	his3Δ1 leu2Δ0 met15Δ0 ura3Δ0 can1Δ::STE2pr-spHIS5 lyp1Δ::STE3pr-LEU2 ERG6-Cherry::NAT PDR16-GFP::KAN	This study	3186
Pdr16-GFP::KAN	his3Δ1 leu2Δ0 met15Δ0 ura3Δ0 can1Δ::STE2pr-spHIS5 lyp1Δ::STE3pr-LEU2 PDR16-GFP::KAN	This study	3179
Vph1-Cherry::NAT/ Pdr16-GFP::KAN	his3Δ1 leu2Δ0 met15Δ0 ura3Δ0 can1Δ::STE2pr-spHIS5 lyp1Δ::STE3pr-LEU2 VPH1-Cherry::NAT PDR16-GFP::KAN	This study	3202
Mep3-Cherry::NAT/ Pdr16-GFP::KAN	his3Δ1 leu2Δ0 met15Δ0 ura3Δ0 can1Δ::STE2pr-spHIS5 lyp1Δ::STE3pr-LEU2 MEP3-Cherry::NAT PDR16-GFP::KAN	This study	3199
Nvj1-Cherry::HYG/ Pdr16-GFP::KAN	his3Δ1 leu2Δ0 met15Δ0 ura3Δ0 can1Δ::STE2pr-spHIS5 lyp1Δ::STE3pr-LEU2 NVJ1-Cherry::HYG PDR16-GFP::KAN	This study	3208
Pdr16-Cherry::NAT	his3Δ1 leu2Δ0 met15Δ0 ura3Δ0 can1Δ::STE2pr-spHIS5 lyp1Δ::STE3pr-LEU2 PDR16-Cherry::NAT	This study	1677
Erg6-Cherry::NAT	his3Δ1 leu2Δ0 met15Δ0 ura3Δ0 can1Δ::STE2pr-spHIS5 lyp1Δ::STE3pr-LEU2 ERG6-Cherry::NAT	This study	3204
Δymr147w::KAN/ Pdr16-Cherry::NAT	his3Δ1 leu2Δ0 met15Δ0 ura3Δ0 can1Δ::STE2pr-spHIS5 lyp1Δ::STE3pr-LEU2 Δymr147w::KAN PDR16-Cherry::NAT	This study	3189
Δymr148w::KAN/ Pdr16-Cherry::NAT	his3Δ1 leu2Δ0 met15Δ0 ura3Δ0 can1Δ::STE2pr-spHIS5 lyp1Δ::STE3pr-LEU2 Δymr148w::KAN PDR16-Cherry::NAT	This study	1731
KAN::GAL1p-YMR148W/ Pdr16-Cherry::NAT	his3Δ1 leu2Δ0 met15Δ0 ura3Δ0 can1Δ::STE2pr-spHIS5 lyp1Δ::STE3pr-LEU2 KAN::GAL1p-YMR148W PDR16-Cherry::NAT	This study	1724
KAN::GAL1p-YMR147W/ Pdr16-Cherry::NAT	his3Δ1 leu2Δ0 met15Δ0 ura3Δ0 can1Δ::STE2pr-spHIS5 lyp1Δ::STE3pr-LEU2 KAN::GAL1p-YMR147W PDR16-Cherry::NAT	This study	1725
Ymr148w-GFP::HIS	his3Δ1 leu2Δ0 met15Δ0 ura3Δ0 can1Δ::STE2pr-spHIS5 lyp1Δ::STE3pr-LEU2 YMR148W-GFP::HIS	This study	3201
GFP-YMR147W	his3∆1 leu2∆0 met15∆0 ura3∆0 lys+ can1∆::GAL1pr-SceI::STE2pr-SpHIS5 lyp1∆::STE3pr-LEU2 YMR147Wp-sfGFP-YMR147W	(Yofe et al., 2016)	-
URA::NOP1p-GFP-YMR148W	his3∆1 leu2∆0 met15∆0 ura3∆0 hph∆n URA::NOP1p-sfGFP-YMR148W	(Yofe et al., 2016)	-
Ymr148w-GFP::HIS/ URA::TEF2p-Cherry-YMR147W	his3∆1 leu2∆0 met15∆0 ura3∆0 YMR148W-GFP::HIS URA::TEF2p-mCherry-YMR147W	This study	3145
Nvj1-Cherry::HYG/ NAT::TEF2p-GFP-YMR147W	his3Δ1 leu2Δ0 met15Δ0 ura3Δ0 can1Δ::STE2pr-spHIS5 lyp1Δ::STE3pr-LEU2 NAT::TEF2p-GFP-YMR147W NVJ1-Cherry::HYG	This study	3213
Nvj1-Cherry::HYG/ NAT::TEF2p-GFP-YMR148W	his3Δ1 leu2Δ0 met15Δ0 ura3Δ0 can1Δ::STE2pr-spHIS5 lyp1Δ::STE3pr-LEU2 NAT::TEF2p-GFP-YMR148W NVJ1-Cherry::HYG	This study	3222
Nvj1-Cherry::HYG	his3Δ1 leu2Δ0 met15Δ0 ura3Δ0 can1Δ::STE2pr-spHIS5 lyp1Δ::STE3pr-LEU2 NVJ1-Cherry::HYG	This study	3209
NAT::TEF2p-GFP-YMR147W	his3Δ1 leu2Δ0 met15Δ0 ura3Δ0 can1Δ::STE2pr-spHIS5 lyp1Δ::STE3pr-LEU2 NAT::TEF2p-GFP-YMR147W	This study	3166
NAT::TEF2p-GFP-YMR148W	his3Δ1 leu2Δ0 met15Δ0 ura3Δ0 can1Δ::STE2pr-spHIS5 lyp1Δ::STE3pr-LEU2 NAT::TEF2p-GFP-YMR148W	This study	3167
Nvj1-Cherry::HYG	his3∆1 leu2∆0 met15∆0 ura3∆0 NVJ1-Cherry::HYG	This study	3223
Nvj1-Cherry::Hyg /Δymr147::NAT	his3Δ1 leu2Δ0 met15Δ0 ura3Δ0 can1Δ::STE2pr-spHIS5 lyp1Δ::STE3pr-LEU2 NVJ1-Cherry::HYG Δymr147w::NAT	This study	3212
Nvj1-Cherry::HYG/ Δymr148w::KAN	his3∆1 leu2∆0 met15∆0 ura3∆0 NVJ1-Cherry::HYG Δymr148w::KAN	This study	3225
KAN::GAL1p-YMR148W	his3Δ1 leu2Δ0 met15Δ0 ura3Δ0 can1Δ::STE2pr-spHIS5 lyp1Δ::STE3pr-LEU2 KAN::GAL1p-YMR148W	This study	3203
KAN::GAL1p-YMR147W	his3Δ1 leu2Δ0 met15Δ0 ura3Δ0 can1Δ::STE2pr-spHIS5 lyp1Δ::STE3pr-LEU2 KAN::GAL1p-YMR147W	This study	3194
KAN::GAL1p-SEI1/ URA:: NOP1-GFP-ERG7	his3∆1 leu2∆0 met15∆0 ura3∆0 hph∆n URA::NOP1p-sfGFP-ERG7 KAN::GAL1p-SEI1	This study	3353
Δymr147w::NAT	his3Δ1 leu2Δ0 met15Δ0 ura3Δ0 can1Δ::STE2pr-spHIS5 lyp1Δ::STE3pr-LEU2 Δymr147w::NAT	This study	3207
Δymr148w:: NAT	his3Δ1 leu2Δ0 met15Δ0 ura3Δ0 can1Δ::STE2pr-spHIS5 lyp1Δ::STE3pr-LEU2 Δymr148w::NAT	This study	3224
Faa4-GFP::HIS	his3Δ1 leu2Δ0 met15Δ0 ura3Δ0 can1Δ::STE2pr-spHIS5 lyp1Δ::STE3pr-LEU2 FAA4-GFP::HIS	This study	3657
NAT::TEF2p-GFP-LDO45/ Faa4-GFP::HIS	his3Δ1 leu2Δ0 met15Δ0 ura3Δ0 can1Δ::STE2pr-spHIS5 lyp1Δ::STE3pr-LEU2 FAA4-GFP::HIS NAT::TEF2p-GFP-LDO45	This study	3682
NAT::TEF2p-GFP-LDO16/ Faa4-GFP::HIS	his3Δ1 leu2Δ0 met15Δ0 ura3Δ0 can1Δ::STE2pr-spHIS5 lyp1Δ::STE3pr-LEU2 FAA4-GFP::HIS NAT::TEF2p-GFP-LDO16	This study	3683
Δsei1::NAT/ Faa4-GFP::HIS	his3Δ1 leu2Δ0 met15Δ0 ura3Δ0 can1Δ::STE2pr-spHIS5 lyp1Δ::STE3pr-LEU2 FAA4-GFP::HIS Δsei1::NAT	This study	3729
KAN::GAL1p-LDB16/ URA:: NOP1p-GFP-ERG6	his3∆1 leu2∆0 met15∆0 ura3∆0 hph∆n URA::NOP1p-sfGFP-ERG6 KAN::GAL1p-LDB16	This study	3354
KAN::GAL1p-SEI1/ URA:: NOP1p-GFP-PGC1	his3∆1 leu2∆0 met15∆0 ura3∆0 hph∆n URA::NOP1p-sfGFP-PGC1 KAN::GAL1p-SEI1	This study	3355
Baker Brachmann, C., A. Davies, G.J. Cost, E. Caputo, J. Li, P. Hieter, and J.D. Boeke. 1998. Designer deletion strains derived fromSaccharomyces cerevisiae S288C: A useful set of strains and plasmids for PCR-mediated gene disruption and other applications. Yeast. 14:115–132.
Breslow, D.K., D.M. Cameron, S.R. Collins, M. Schuldiner, J. Stewart-Ornstein, H.W. Newman, S. Braun, H.D. Madhani, N.J. Krogan, and J.S. Weissman. 2008. A comprehensive strategy enabling high-resolution functional analysis of the yeast genome. Nat. Methods. 5:711–8.
Yofe, I., U. Weill, M. Meurer, S. Chuartzman, E. Zalckvar, O. Goldman, S. Ben-Dor, C. Schütze, N. Wiedemann, M. Knop, A. Khmelinskii, and M. Schuldiner. 2016. One library to make them all: streamlining the creation of yeast libraries via a SWAp-Tag strategy. Nat. Methods. 13:371–378.
