# Supplementary material for: Identification of seipin-linked factors that act as determinants of a lipid droplet subpopulation
Source: J Cell Biol. 2018 Jan 2;217(1):269–82. doi: 10.1083/jcb.201704122 (PMC5748981; doi:10.1083/jcb.201704122)
Supplement: Tables S1-S3 (Excel) [file JCB_201704122_TablesS1-S3.zip › JCB_201704122_TableS3.xlsx]

## Sheet: Plasmids
Plasmids used in this study
Name	Utilization	Source (Reference)	Number
pFA6a-GFP(S65T)-KanMX6	Yeast genomic manipulation (C-terminal tagging with GFP)	(Longtine et al., 1998)	22
pFA6a-Cherry-NAT	Yeast genomic manipulation (C-terminal tagging with Cherry)	(Longtine et al., 1998)	278
Sec63-RFP-URA	Yeast expression plasmid (ER protein Sec63 tagged with RFP, ER marker)	Kindly provided by Jeffrey Gerst	217
MTS-RFP-URA	Yeast expression plasmid (RFP fused to mitochondrial targeting sequence)	Kindly provided by Jodi Nunnari	167
P4636-RFP-PTS1-URA	Yeast expression plasmid (RFP fused to peroxisomal targeting sequence 1)	Kindly provided by Jeffrey Gerst	508
pFA6a-KanMX6	Yeast genomic manipulation (deletion)	(Longtine et al., 1998)	47
pFA6a-KanMX6-GAL1p	Yeast genomic manipulation (replacing native promoter with GAL1 promoter)	(Longtine et al., 1998)	11
pFA6a-GFP(S65T)-HIS	Yeast genomic manipulation (C-terminal tagging with GFP)	(Longtine et al., 1998)	21
URA-pTEF2-Cherry	Yeast genomic manipulation (replacing native promoter with TEF2 promoter and N-terminal tagging with Cherry)	(Breslow et al., 2008)	107
pYM-N21-natNT2-TEF-yeGFP	Yeast genomic manipulation (replacing native promoter with TEF2 promoter and N-terminal tagging with GFP)	(Janke et al., 2004)	249
pBS35-mCherry-hygromycin	Yeast genomic manipulation (C-terminal tagging with Cherry)	Kindly provided by Naama Barkai	234
pFA6a-NAT-MX6	Yeast genomic manipulation (deletion)	(Longtine et al., 1998)	49
pRS313	Yeast expression plasmid (CEN/ARS)	(Sikorski and Hieter, 1989)	7
pRS313-TEF2p-GFP-LDO16	Yeast expression plasmid (CEN/ARS; GFP-LDO16 under TEF2 promoter)	This study	703
pRS313-TEF2p-GFP-LDO45	Yeast expression plasmid (CEN/ARS; GFP-LDO45 under TEF2 promoter. YMR148W start codon was deleted to prevent expression of Ldo16 from this plasmid)	This study	704
Breslow, D.K., D.M. Cameron, S.R. Collins, M. Schuldiner, J. Stewart-Ornstein, H.W. Newman, S. Braun, H.D. Madhani, N.J. Krogan, and J.S. Weissman. 2008. A comprehensive strategy enabling high-resolution functional analysis of the yeast genome. Nat. Methods. 5:711–8.
Janke, C., M.M. Magiera, N. Rathfelder, C. Taxis, S. Reber, H. Maekawa, A. Moreno-Borchart, G. Doenges, E. Schwob, E. Schiebel, and M. Knop. 2004. A versatile toolbox for PCR-based tagging of yeast genes: new fluorescent proteins, more markers and promoter substitution cassettes. Yeast. 21:947–62.
Longtine, M.S., A. McKenzie, D.J. Demarini, N.G. Shah, A. Wach, A. Brachat, P. Philippsen, and J.R. Pringle. 1998. Additional modules for versatile and economical PCR-based gene deletion and modification in Saccharomyces cerevisiae. Yeast. 14:953–61.
Sikorski, R.S., and P. Hieter. 1989. A system of shuttle vectors and yeast host strains designed for efficient manipulation of DNA in Saccharomyces cerevisiae. Genetics. 122:19–27.
